# Supplementary material for: Financial Stress and Risk for Entry into Medicaid Among Older Adults
Source: Innov Aging. 2019 Oct 16;3(4):igz040. doi: 10.1093/geroni/igz040 (PMC6794277; doi:10.1093/geroni/igz040)
Supplement: igz040_suppl_Appendix [file igz040_suppl_appendix.xlsx]

## Sheet: Sheet1
	Medicaid Entry		Death		Loss-to-Follow-Up
Time-Invariant Factors (2011)	RRR	95% CI	RRR	95% CI	RRR	95% CI
Age
65-69	Reference		Reference		Reference
70-74	0.87	(0.65-1.16)	1.54	(1.12-2.11)	1.09	(0.92-1.29)
75-79	1.1	(0.84-1.45)	1.86	(1.37-2.53)	1.11	(0.93-1.32)
80-84	0.9	(0.67-1.2)	2.91	(2.16-3.91)	1.14	(0.95-1.38)
85-89	0.81	(0.58-1.13)	3.46	(2.53-4.74)	1.16	(0.93-1.45)
90 +	0.67	(0.45-1)	4.89	(3.52-6.8)	1.13	(0.85-1.5)
Women	0.87	(0.71-1.06)	0.57	(0.49-0.67)	1.04	(0.92-1.18)
Race/Ethnicity
White, non-Hispanic	Reference		Reference		Reference
Black, non-Hispanic	2.61	(2.14-3.17)	1.02	(0.85-1.24)	1.38	(1.19-1.61)
Hispanic	2.31	(1.66-3.22)	0.89	(0.63-1.25)	1.84	(1.44-2.36)
Other, non-Hispanic	1.91	(1.12-3.27)	0.94	(0.58-1.52)	1.74	(1.24-2.45)
Education
Less than HS	2.62	(2.05-3.34)	1.48	(1.22-1.8)	1.33	(1.12-1.57)
HS Graduate	1.71	(1.36-2.16)	1.37	(1.16-1.62)	1.37	(1.2-1.57)
More than HS	Reference		Reference		Reference
Income Less than 200% FPLa	2.59	(2.09-3.21)	0.97	(0.83-1.14)	0.93	(0.81-1.08)
Rents Home	1.68	(1.37-2.06)	1.18	(1-1.38)	1.45	(1.24-1.69)
Time-Varying Factors
Not Married or Partnered	1.06	(0.85-1.32)	1.23	(1.05-1.45)	0.85	(0.74-0.97)
Place of Residence
Private Residence	Reference		Reference		Reference
Residential Community	1.36	(0.96-1.92)	1.42	(1.16-1.74)	0.8	(0.62-1.03)
Nursing Home	7.75	(5.33-11.26)	1.84	(1.35-2.53)	1.73	(1.1-2.73)
Probable Dementia b	1.12	(0.88-1.44)	1.52	(1.27-1.81)	1.25	(1.03-1.52)
Uses Assistive Devices	1.06	(0.84-1.32)	1.28	(1.04-1.57)	0.77	(0.67-0.87)
2 or more ADLs c	1.51	(1.12-2.02)	2.12	(1.77-2.54)	0.85	(0.66-1.09)
2 or more IADLs d	1.54	(1.21-1.95)	2.11	(1.76-2.52)	1.17	(0.96-1.42)
Number of Chronic Conditions e	1.01	(0.87-1.16)	1.21	(1.12-1.3)	1.01	(0.92-1.11)
Any Financial Stress f
Trouble paying rent	0.94	(0.49-1.77)	1.36	(0.69-2.66)	1	(0.62-1.63)
Trouble paying utilities	1.89	(1.08-3.3)	1.07	(0.62-1.85)	1.86	(1.27-2.72)
Trouble paying for food	2.39	(1.1-5.21)	1.47	(0.46-4.74)	1.42	(0.73-2.75)
Trouble paying for medical care	1.25	(0.77-2.03)	1.19	(0.75-1.89)	0.8	(0.56-1.14)
